# Supplementary material for: Use of intraoperative parathyroid hormone measurements during parathyroidectomy to predict postoperative parathyroid hormone levels in patients with renal hyperparathyroidism: meta-analysis
Source: BJS Open. 2022 Feb 15;6(1):zrab151. doi: 10.1093/bjsopen/zrab151 (PMC8855528; doi:10.1093/bjsopen/zrab151)
Supplement: zrab151_Supplementary_Data [file zrab151_supplementary_data.zip]

Archive with 5 entries (5 files):
- PRISMA_Checklist.doc
- Supplementary_Appendices.docx
- Supplementary_Table_1.docx
- Supplementary_Table_2.docx
- Supplementary_Table_3.docx
